# Supplementary material for: A New Zn(II) Metal Hybrid Material of 5-Nitrobenzimidazolium Organic Cation (C7H6N3O2)2[ZnCl4]: Elaboration, Structure, Hirshfeld Surface, Spectroscopic, Molecular Docking Analysis, Electric and Dielectric Properties
Source: Materials (Basel). 2022 Nov 11;15(22):7973. doi: 10.3390/ma15227973 (PMC9697581; doi:10.3390/ma15227973)
Supplement: Supplementary file 1 [file materials-15-07973-s001.zip]

Archive with 1 entries (1 files):
- materials-1845242-supplementary.pdf
